# Supplementary material for: Gemcitabine inhibits immune escape of pancreatic cancer by down regulating the soluble ULBP2 protein
Source: Oncotarget. 2016 Sep 1;7(43):70092–9. doi: 10.18632/oncotarget.11780 (PMC5342537; doi:10.18632/oncotarget.11780)
Supplement: Supplementary file 2 [file oncotarget-07-70092-s002.xls]

## Sheet: Sheet1
number	age	gender(male,1)	ULBP2(pg/ml)	CA199(U/ml)	ADAM10(score)	tumor size	tumor location	histological grade	perineural invasion(present,1)	LNM(present,1)	TNM	OS(months)	Tel
2088318	62	2	45.23	28.98	2	2.5*2	1	2	1	1	2	8	15855188100
2088717	60	2	69.21	949.48	2	2*1.5	1	2	1	1	2	6	13312498878
2273433	49	2	31.26	8.13	2	3*2.5	1	2	0	0	2	12	13721052976
2277896	59	2	102.78	952.3	3	4*3.5	1	3	1	1	2	5	13856067901
2091188	66	1	10.02	308.68	1	6*4.5*3	1	2	1	0	4	13	18297964486
2284948	53	1	67.2	207.9	2	3*1.5	1	3	1	1	2	6	15956942565
2285031	63	2	19.26	16.04	2	3*2*1.5	1	2	0	1	2	13	13965455989
2287861	59	1	46.89	165.8	3	3.5*3	1	3	1	1	2	7	13956926981
2300565	73	2	33.68	286	2	4*2	1	3	0	1	2	9	13063344412
2313170	50	2	148.25	292.41	3	3*2.5*2	1	2	1	0	2	12	18712322490
2314103	43	2	42.25	123.98	2	2.5*2	1	2	0	0	2	11	13876102045
2332378	52	1	16.63	181.22	1	3.5*2*2	1	2	0	0	2	15	13856416162
2345087	63	1	35.58	78.25	2	1.6*1.2*0.8	1	2	1	0	1	26	13365793909
2345654	59	1	52.62	194.77	3	4*4*3	1	3	0	0	2	8	13955156271
2319372	62	2	64.24	9.01	3	5*4*3	1	2	0	0	3	9	15385892055
2346156	61	1	25.58	1200	2	4*3	1	2	0	0	2	11	13856031207
2346384	51	2	70.2	275.8	3	3.5*2*0.5	1	3	0	1	2	13	13856098631
2360686	53	1	42.36	378.4	2	2*1.5*1.5	1	3	1	0	1	5	13955168828
2393095	46	1	28.58	486.7	2	1.5*1*0.8	1	3	1	1	1	7	15095730317
2356793	66	1	42.28	1000	2	3*3	1	4	1	1	2	10	15305692535
2367036	57	1	26.26	917.4	1	3*2	1	2	1	0	2	22	15375255610
2551950	54	1	24.1	334.72	2	5*4*3.5	1	4	0	0	3	5	18755886446
2455208	64	1	39.89	90.3	2	5*3.5*2.4	2	2	0	1	3	9	15357929291
2530870	67	1	36.12	34.63	2	8*2.5*2	2	3	1	0	4	8	13866048158
2533800	75	1	68.2	150.4	3	2.5*2*1.5	2	3	0	1	2	10	13022217520
2567580	53	1	56.82	2.64	3	2*1.3*1.2	2	2	1	0	1	12	18502946834
2564337	72	1	30.59	1017	2	5*2*3.5	2	2	1	0	3	13	13399697807
2347182	47	1	27.45	315.88	2	2*3	2	2	0	0	2	9	13965918689
2354851	60	2	22.68	522.29	2	6*3	2	2	0	1	3	7	15256560834
2391688	72	1	15.36	169.96	1	4*3.5*3	2	3	1	0	2	7	13268666818
2094088	62	1	77.48	1	3	6*2.5	2	2	0	0	3	5	13955195887
2179001	75	1	26.59	83.03	2	4*2*1.5	1	2	0	1	2	8	13966628086
2286101	64	2	32.68	3239	2	2.5*2*3	1	2	1	0	2	18	13290857212
2298365	65	1	62.93	79.33	3	6*3.5*2.5	2	3	1	0	3	5	13326250216
2330687	72	1	85.2	111.78	3	4*4	1	1	0	0	2	4	13956499778
2440096	51	1	22.56	474.57	2	2.5*2	1	3	0	0	2	10	18726976218
2566680	48	2	19.63	42.27	2	2.5*2*2	1	3	0	0	2	6	13855923285
2561495	46	2	32.14	337.31	2	4*2*2	1	2	0	0	2	7	18761551135
2299563	68	2	16.98	5.46	2	3*3*2	1	2	0	1	2	10	15375467898
2570808	71	1	6.52	667.51	1	2*2*2	1	2	1	0	1	11	18797150005
2533800	75	1	8.26	150.4	1	2.5*2*1.5	2	3	0	1	2	15	13022217520
2574443	72	1	26.34	32.84	2	4*3.5	1	2	0	0	2	12	13505608651
2574080	63	2	52.3	716.8	2	5*2.5*1.5	1	3	0	0	3	11	13516490814
2549241	66	1	98.6	20.64	3	6.5*3.5	1	3	0	1	4	8	18855182042
2567923	46	2	206.15	719.58	3	5*3	1	3	1	0	2	4	13965074522
Supplementary Table 1. Clinical characters of PDAC patients. The largest size of multiple tumors was shown in tumor size.
